# Supplementary material for: Human interactions with delivery drones in public spaces: design recommendations from recipient and bystander perspectives
Source: Front Robot AI. 2025 May 30;12:1580289. doi: 10.3389/frobt.2025.1580289 (PMC12162322; doi:10.3389/frobt.2025.1580289)
Supplement: Supplementary file 1 [file DataSheet1.zip]

Archive with 16 entries (10 files):
- Data_&_results/
- Data_&_results/Focus_groups/
- Data_&_results/Focus_groups/Reflections_on_existing_drone_models/
- Data_&_results/Focus_groups/Reflections_on_existing_drone_models/FG_reflection_codes.pdf
- Data_&_results/Focus_groups/Storyboards_sketches/
- Data_&_results/Focus_groups/Storyboards_sketches/FG1.pdf
- Data_&_results/Focus_groups/Storyboards_sketches/FG2.pdf
- Data_&_results/Focus_groups/Storyboards_sketches/FG3.pdf
- Data_&_results/Focus_groups/Storyboards_sketches/FG4.pdf
- Data_&_results/Interviews/
- Data_&_results/Interviews/Interview_codes_MaxQDA.pdf
- Data_&_results/Interviews/MoSCoW_sticky_notes.xlsx
- Methods/
- Methods/Instructions.pdf
- Methods/Videos_on_existing_drone_models.pdf
- README.pdf
