# Supplementary material for: Human interactions with delivery drones in public spaces: design recommendations from recipient and bystander perspectives
Source: Front Robot AI. 2025 May 30;12:1580289. doi: 10.3389/frobt.2025.1580289 (PMC12162322; doi:10.3389/frobt.2025.1580289)
Supplement: Supplementary file 1 [file DataSheet1.zip › Data_&_results/Interviews/MoSCoW_sticky_notes.xlsx]

## Sheet: Description
Page	Description
Recipient	Post-it notes from the Miro board (not based on MoSCOW) sorted as per user requirement theme and respective sub-themes (i.e., Tracking information for the recipient, Recognition of the drone and recipient, Landing/take-off intention of the drone, Limited human intervention in drone control)
Bystander	Post-it notes from the Miro board (not based on MoSCOW) sorted as per user requirement theme and respective sub-themes (i.e., Tracking information for the recipient, Recognition of the drone and recipient, Landing/take-off intention of the drone, Limited human intervention in drone control)
Note
Post-it colours represent:
Yellow: Must-Have
Green: Should-Have
Blue: Could-Have
Red: Won't-Have

## Sheet: Recipient
User requirements to feel certain during HDI
Tracking information for the recipient	Recognition of the drone and recipient	Landing/take-off intentions of the drone	Limited user intervention in drone control
Est. time of arrival (eg. arrive in 3 mins)	Order confirmation (missing / incomplete items / wrong item)	Where to pick up	rushing me (count down) to finish interaction
Delivery location	Some signal that it knows how to find me - location sharing, face detection	Delivery approach on end product	control for landing
Live location of the drone itself during delivery	Visual indication that the drone is my order - e.g. number or color that matches something in my app	how am I going to receive the package? (ex wait for the drone to land)
EAT (personal mobile device for all)	presence beeping with a low frequency	Delivery location: Visual projection on ground
the current location track	purpose Less intrusive, visual, and ambient	dropping location
GPS	some signaling on the drone to confirm that this is the company I ordered something from	How to pick up
Delivery Timing	commercial brand	Size
Notification that the drone is arriving	how it look like	Landing location
Estimated delivery time	Types of drone (what if there are multiple drones arriving at the same time?)	deliver finish
Live location of drone from warehouse to close proximity of delivery location	check-in that I am the recipient	the moments when the delivery starts
time estimation	Some confirmation button/process from my side	tell me it is landing
real time location	Are you here for me? with ambient and with privacy, secret code (flashing lights)	tell me it is leaving
expected delivery duration 20-30 minutes	Photo of the drone?
tell me when I can get the goods	Which one is my package (assuming that there are >1 packages)
how are the package being delivered (flying route, gonna land or not)	voice output (what the drone is doing)
notification when they arrive	Key to open
real-time delivery status in minutes	identification with me
	confirmation with me
	drone air traffic
	approaching sound (recognise)
	before arrival on phone--visual of scenario drone and me--comparable visual of drone
	instruction
	the drone located me

## Sheet: Bystander
User requirements to feel certain during HDI
Tracking information for the recipient	Recognition of the drone and recipient	Landing/take-off intentions of the drone	Limited user intervention in drone control
	What is this "thing"?	indication for landing (especially if they land in a specific spot)	active interaction
	broadcast what it is doing	Landing location, signal (lights, audio, projection)	control of the drone
	commercial brand	where it lands (projection/sound)
	if its for emergency or not (through ambulance lights)	when it boost up again and leave (sound and light)
	broadcast what it is doing	Indicator of landing
	Some clear indication that its a delivery drone	visual of landing
	presence beeping with a low frequency
	purpose Less intrusive, visual, and ambient
	some signaling on the drone to confirm that this is the company I ordered something from
	name of the recipient
	Nice song of delivering (tell it is delivering)
	drone air traffic
	purpose of the drone as delivery
	its purpose why it comes here (voice/visual logos/lights)
	sound (drone identify)
